# Supplementary material for: Stakeholders’ Perceptions of Biosecurity Implementation in Italian Poultry Farms
Source: Animals (Basel). 2023 Oct 18;13(20):3246. doi: 10.3390/ani13203246 (PMC10603624; doi:10.3390/ani13203246)
Supplement: Supplementary file 1 [file animals-13-03246-s001.zip]

Archive with 5 entries (5 files):
- Figure S1.pptx
- Figure S2.pptx
- Table S1_Farmer questionnaire.pdf
- Table S2_Advisor questionnaire.pdf
- Table S3_Other-specific reasons results.xlsx
