# Supplementary material for: Stakeholders’ Perceptions of Biosecurity Implementation in Italian Poultry Farms
Source: Animals (Basel). 2023 Oct 18;13(20):3246. doi: 10.3390/ani13203246 (PMC10603624; doi:10.3390/ani13203246)
Supplement: Supplementary file 1 [file animals-13-03246-s001.zip › Table S3_Other-specific reasons results.xlsx]

## Sheet: Farmer
Table S3. Detailed suggestions of farmers to “other/specific reasons” for not implementing BMs in farms.
Productive category	E3_Personnel_Specific clothes before entering in the house	E3_Personnel_Washing of the hands before entering in the house	E3_Personnel_Showering before entering in the house	E3_Visitors_Washing of the hands before entering in the house	E3_Visitors_Showering before entering in the house	E5_Drinking water analysis end line each year	E6 - No domestic animals on the site (pets, dogs or cats)	E7 - Manure stored in a specific isolated area outside of the secured professional area (or if no secured area : away from the house)	E8 - Removal of the carcasses at least twice a day	E8 - Rendering tank located outside of the secured area (or if no secured area : away from the house) allowing the passage of the truck away from the house	E8 - Cleaning and disinfection of the rendering tank after each collection	I1 - Concrete surrounds around the house	I1 - (zona filtro) Hygiene lock with 2 separated zones (clean and dirty area)	I3 - Bacterial autocontrol of the cleaning and disinfection of the house between each flock
Broiler 1	Habit		Not requested by the integrated company		Not requested by the integrated company									Depends on the integrated company
Broiler 2
Broiler 3
Broiler 4
Broiler 5
Free range broiler 1							Farmer is used to own pets
Free range broiler 2							Farmer is used to own pets			Depends on the organization of the farm
Free range broiler 3													Depends on the organization of the farm
Layers 1		Practical reason (not feasible several times)							Stressful for the birds					Depends on the integrated company
Layers 2
Layers 3
Layers 4								Depends on the organization of the farm
Layers 5			Personnel is supposed to shower at home		Personnel is supposed to shower at home
Layers 6										Depends on the organization of the farm		Not requested by the law
Free range layers 1				Depends on how the farm is organised					Depends on the mortality		Depends on the organisation of the farm; only when necessary
Free range layers 2						Depends on the integrated company
Free range layers 3
Breeders 1			Only for visitors, personnel is supposed to shower at home
Breeders 2
Breeders 3
Ducks 1
Ducks 2
Ducks 3				People forget						Convenience (for the daily work)
Turkeys 1
Turkeys 2			Not compulsory		Not compulsory
Turkeys 3														Not requested
Turkeys 4									Depends on the season				Difficult to implement
Turkeys 5		Using gloves	Usually farmer showers at home		Usually visitors shower at home					Depends on the organization of the farm
Turkeys 6			Usually farmer showers at home		Usually visitors shower at home									Depends on the integrated company
Turkeys 7			Personnel is supposed to shower at home; not allowed to own other bird species; work in the same farm area		Not feasible		Cats circulation is difficult to control			Convenience (for the daily work)			Convenience

## Sheet: Advisors
Table S3. Detailed suggestions of advisors to “other/specific reasons” for not implementing BMs in farms.
Productive category	E1 - If other animal productions on the site (cattle, pigs) sanitary barriers with poultry (personal, material …)	E2 - Delimitation with a barrier or closure of a professional secured area with only necessary vehicles to the poultry house (feed, chicks, poultry or eggs transport vehicles)	E2 - Wheel dips for disinfection of the vehicles or pulverization before entering on the site	E3_Personnel_Specific clothes before entering in the house	E3_Personnel_Washing of the hands before entering in the house	E3_Personnel_Showering before entering in the house	E3_Visitors_Specific clothes before entering in the house	E3_Visitors_Washing of the hands before entering in the house	E3_Visitors_Showering before entering in the house	E4_If the chicks deliverer enters in the house: specific clothes and shoes	E5_Drinking water analysis end line each year	E6 - No domestic animals on the site (pets, dogs or cats)	E7 - Manure stored in a specific isolated area outside of the secured professional area (or if no secured area : away from the house)	E8 - Rendering tank located outside of the secured area (or if no secured area : away from the house) allowing the passage of the truck away from the house	I1 - Concrete surrounds around the house	I1 - (zona filtro) Hygiene lock with 2 separated zones (clean and dirty area)	I3 - Bacterial autocontrol of the cleaning and disinfection of the house between each flock	I3 - Period of the sanitary break > 15 days between each flock	I5 - Vaccination protocol of each poultry flock
Broiler 1		Aged farm; depends on the integrated company	Aged farm; depends on the integrated company
Broiler 2		Aged farm; depends on the integrated company								Chicks deliverer is not allowed to enter the house	Depends on the integrated company	Farmer is used to own pets	Depends on the organization of the farm	Depends on the organization of the farm	Depends on the organization of the farm			Depends on the availability of the chicks
Broiler 3					Sink not always present at the house entrance			Sink not always present at the house entrance										<15 days downtime enough in broilers	Depends on the integrated company
Broiler 4	Other animal species are usually not present in industrial broiler farms											Farmer house close to the farm area
Broiler 5																		<15 days downtime enough in broilers
Broiler 6					People forget			People forget
Broiler 7				Clothes changed per farm, footwear changed per house			Clothes changed per farm, footwear changed per house								Not specifically requested, enough to cut grass in the surroundings
Broiler 8						Depends on the productive category						Pets keep away wild animals	Depends on the organization of the farm	Depends on the organization of the farm		Depends on the organization of the farm
Broiler free range 1		Aged farm; depends on the integrated company								Chicks deliverer is not allowed to enter the house	Depends on the integrated company	Farmer is used to own pets	Depends on the organization of the farm	Depends on the organization of the farm	Depends on the organization of the farm			Depends on the availability of the chicks
Broiler free range 2				Clothes changed per farm, footwear changed per house			Clothes changed per farm, footwear changed per house								Not specifically requested, enough to cut grass in the surroundings
Broiler free range 3						Depends on the productive category						Pets keep away wild animals	Depends on the organization of the farm	Depends on the organization of the farm		Depends on the organization of the farm
Layer 1		Aged farm; depends on the integrated company								Chicks deliverer is not allowed to enter the house	Depends on the integrated company, depends on the market, there are sanitary reasons	Farmer is used to own pets	Depends on the organization of the farm (old farms are penalised with the new requirements from the law)		Depends on the organization of the farm
Layer 2					Sink is not always present at the poultry house entrance	Shower not always present		Sink not always present at the house entrance	Shower not always present
Layer 3					Sink is not always present at the poultry house entrance			Sink not always present at the house entrance
Layer 4
Layer 5
Layer 6												Farmer is used to own pets		Aged farm
Layer 7						Depends on the productive category						Pets keep away wild animals	Depends on the organization of the farm	Depends on the organization of the farm		Depends on the organization of the farm
Layer free range 1					Sink is not always present at the poultry house entrance	Shower not always present		Sink not always present at the house entrance	Shower not always present
Layer free range 2
Layer free range 3
Layer free range 4												Farmer is used to own pets		Aged farm
Layer free range 5						Depends on the productive category						Pets keep away wild animals	Depends on the organization of the farm	Depends on the organization of the farm		Depends on the organization of the farm
Breeders 1
Breeders 2										Chicks deliverer is not allowed to enter the house	Depends on the integrated company, depends on the market, there are sanitary reasons	Farmer is used to own pets			Depends on the organization of the farm		Depends on the integrated company
Breeders 3
Breeders 4													Depends on the final use
Turkeys 1		Aged farm; depends on the integrated company								Chicks deliverer is not allowed to enter the house	Depends on the integrated company, depends on the market, there are sanitary reasons	Farmer is used to own pets	Depends on the final use	Depends on the organization of the farm	Depends on the organization of the farm
Turkeys 2						Depends on the epidemiological situation			Shower not always present			Depends on the integrated company				Aged farms
Turkeys 3					Sink is not always present at the poultry house entrance
Turkeys 4				Clothes changed per farm, footwear changed per house			Clothes changed per farm, footwear changed per house
Turkeys 5						Depends on the productive category						Pets keep away wild animals	Depends on the organization of the farm	Depends on the organization of the farm		Depends on the organization of the farm
Turkeys 6						Depends on the epidemiological situation			Shower not always present			Depends on the integrated company				Aged farms
